# Supplementary material for: Baseline soil-transmitted helminth and schistosome infection in the Geshiyaro project, Ethiopia: A unique transmission interruption project using biometric fingerprinting for longitudinal individual analysis
Source: PLoS Negl Trop Dis. 2023 Oct 18;17(10):e0011589. doi: 10.1371/journal.pntd.0011589 (PMC10615263; doi:10.1371/journal.pntd.0011589)
Supplement: S1 Table — shows prevalence and infection intensity summaries for STH and SCH (by species) from the baseline mapping conducted between November 2018 and January 2019. (XLSX) [file pntd.0011589.s004.xlsx]

## Sheet: Sheet1
Supplemental Table 1 - Prevalence and intensity of infection, baseline mapping data (November 2018 - January 2019)
Species	n Positive	Prevalence (%)	CI	Kebele Prevalence Range1	Mean Intensity (epg)	n Moderate/ Heavy Infection (%)2
Any STH	1201	11.21	[10.62-11.82]	[0-61.04]
Ascaris	764	7.13	[6.65-7.63]	[0-46.75]	66.56	45 (5.9%)
Trichuris	112	1.05	[0.86-1.26]	[0-15.38]	11.74	26 (23.21%)
Hookworm	593	5.53	[5.11-5.98]	[0-53.25]	8.28	2 (0.34%)
S. mansoni (KK)	29	0.27	[0.18-0.39]	[0-5.1]	0.14	3 (10.34%)
S. mansoni (POC trace-)	1295	13.42	[12.74-14.11]	[0-67.12]
S. mansoni (POC trace+)	2358	22.01	[21.23-22.8]	[0-78.65]
Haemastix Positive	238	2.26	[1.98-2.56]	[0-27.27]
S. Haematobium3	16	0.15	[0.09-0.25]		0.53	0
1For the kebele prevalence range, kebeles must have > 4 datapoints for the diagnostic to be included in the range
2% of infection positive individuals
3S. haematobium infections were determined by presence of eggs following urine filtration. The prevalence of S. haematobium infection refers to the number of S. haematobium egg-positive individuals within all individuals who provided urine samples, as urine filtration was only performed on Hemastix positive samples.
