# Supplementary material for: Baseline soil-transmitted helminth and schistosome infection in the Geshiyaro project, Ethiopia: A unique transmission interruption project using biometric fingerprinting for longitudinal individual analysis
Source: PLoS Negl Trop Dis. 2023 Oct 18;17(10):e0011589. doi: 10.1371/journal.pntd.0011589 (PMC10615263; doi:10.1371/journal.pntd.0011589)
Supplement: S2 Table — shows prevalence and infection intensity summaries for STH and SCH (by species) from the baseline sentinel site survey conducted in four sites in Bolosso Sore district in January 2019 and the remaining 26 sites across Wolaita between February and March 2019. (XLSX) [file pntd.0011589.s005.xlsx]

## Sheet: Sheet1
Supplementary Table 2 - Prevalence and intensity of infection, baseline sentinel site data (Bolosso Sore sites: January 2019, remaining 26 sites: February - March 2020)
Species	n Positive	Prevalence (%)	CI	Kebele Prevalence Range1	Mean Intensity (epg)	n Moderate/Heavy Infection (%)2
Any STH	1141	25.93	[24.64-27.25]	[1.8-56.1]
Ascaris	663	15.06	[14.02-16.16]	[0-50.5]	279.8	59 (8.9%)
Trichuris	156	3.54	[3.02-4.13]	[0-17.9]	17.39	25 (16.03%)
Hookworm	502	11.41	[10.48-12.38]	[0-47.1]	20.19	4 (0.8%)
S. mansoni (KK)	100	2.27	[1.85-2.76]	[0-18.4]	2.26	8 (8%)
S. mansoni (POC trace-)	572	13.13	[12.14-14.17]	[0-47.6]
S. mansoni (POC trace+)	892	20.47	[19.28-21.7]	[3.9-51.7]
Haemastix Positive	173	4.05	[3.48-4.68]	[0-9.9]
S. Haematobium3	4	0.09	[0.03-0.24]		0.37	0
1For the kebele prevalence range, kebeles must have > 4 datapoints for the diagnostic to be included in the range.
2% of infection positive individuals
3S. haematobium infections were determined by presence of eggs following urine filtration. The prevalence of S. haematobium infection refers to the number of S. haematobium egg-positive individuals within all individuals who provided urine samples, as urine filtration was only performed on Haemastix positive samples.
